# Supplementary material for: The effect of flooding on low birthweight and preterm birth: a systematic review and meta-analysis
Source: BMC Public Health. 2026 Mar 5;26:800. doi: 10.1186/s12889-026-26521-2 (PMC12961868; doi:10.1186/s12889-026-26521-2)
Supplement: Supplementary file 2 — Additional file 2: Supplementary Tables. Description of data: Tables detailing study characteristics, meta-analysis results, full data extraction and transformations, and quality assessment. [file 12889_2026_26521_MOESM2_ESM.xlsx]

## Sheet: Abbreviations
A	Adjusted
ACR	Assumed comparator risk
ADM	Administrative level
BW	Birth weight
CI	Confidence interval
DDD	Difference in difference in difference
DID	Difference in difference
F	Flood, inland, riverine
FEMA	Federal Emergency Management Agency
GA	Gestational age
GBD	Global burden of disease
HR	Hazard ratio
IRR	Interrater reliability
LBW	Low birth weight
MECCIR	Campbell Collaboration’s Methodological Expectations
NR	Not reported
O	Other (i.e., monsoon, tsunami, direct measurement of precipitation
OR	Odds ratio
PRISMA	Preferred Reporting Items for Systematic Reviews and Meta-Analysis
PTB	Preterm birth
Qld	Queensland
RD	Risk difference
RR	Rate ratio
RRR	Relative risk reduction
SE	Standard error
TC	Tropical cyclone, hurricane, typhoon

## Sheet: S1.Extraction & Qual Assessment
Covidence #	Study ID	Title	Reviewer Name	Exposure	Measurement of Exposure	Population	Year of Study	Geographical Region	Outcomes Studied	Statistical analysis	Covariates	Methodology	Results to Extract:	Results: Low-birth weight :	1 Define exposure	1 Define measure	1 Measured result	1 lower CI	1 upper CI	1 sample size	1 trimester specific exposure (the letter O,1,2,3)	1 other demographic sub analysis	2 Define exposure	2 Define measure	2 Measured result	2 lower CI	2 upper CI	2 sample size	2 trimester specific exposure (the letter O,1,2,3)	2 other demographic sub analysis	3 Define exposure	3 Define measure	3 Measured result	3 lower CI	3 upper CI	3 sample size	3 trimester specific exposure (the letter O,1,2,3)	3 other demographic sub analysis	4 Define exposure	4 Define measure	4 Measured result	4 lower CI	4 upper CI	4 sample size	4 trimester specific exposure (the letter O,1,2,3)	4 other demographic sub analysis	5 Define exposure	5 Define measure	5 Measured result
200	Antipova 2015	The post-disaster negative health legacy: pregnancy outcomes in Louisiana after Hurricane Andrew	Consensus	Hurricane/cyclone/typhoon	Geospatial (spatial modeling to define exposure, distance) ; Temporal; Other: Hurricane Andrew was considered a relatively small compact system (Williams and Duedall, 1997, p. 42), so to capture the immediate area of damage the track was buffered to 20 miles using ArcMap 10 GIS (see Figure 2a). This buffer was chosen as a proxy for the ‘affected area’, which experienced the greatest hurricane-rel…	"The study was designed to capture women who were pregnant a) during, b) immediately after, or c) during the recovery period following the hurricane." "Detailed individual-level health data for the state of Louisiana was obtained for the period of 1991 to 1995. These data contain information on the date, month and year of the birth, birthweight, number of prenatal visits, month initiating prenata…	1992 hurricane, 1991 - 1995 health data	USA	Preterm birth ; Low birth weight	"A Chi-squared test coupled with the Cochran-Mantel-Haenszel statistic (CMH) was applied to see if the proportion of preterm and low weight births were significantly different before and after the hurricane, first, for all races combined, and then for each of the racial groups." "Generalised linear models where outcomes are dichotomous and do not follow a normal distribution."	Race	Cross-Sectional Study; Time-series study	Table 2 - Short term global for preterm and LWB. Include breakdown by race		Short term [immediately after the hurricane (September 1992 to July 1993] affected area	OR (Mantel-Haenszel common odds ratio)	0.96	0.85	1.08	12349	O	Global	Short term affected area	Chi-squared	0.11	NA	NA	7100	O	White race	Short term affected area	Chi-squared	1.24	NA	NA	5249	O	Black race	Short term [immediately after the hurricane (September 1992 to July 1993], non-affected area	OR (Mantel-Haenszel common odds ratio)	0.95	0.78	1.13	6390	O	Global
818	Baloch 2012	Screening of Reproductive Health Problems in Flood Affected Pregnant Women	Consensus	Riverine/inland/flash flood	Temporal; Geography geographical units to define exposure, ex:regional, flood-prone ares) ; Other government aid ; Displacement	All the pregnant women with various obstetri- cal problems during antenatal period, during labour and in post natal period were included in the study, while the pregnant women with other medical prob- lems having no direct or indirect effect on pregnancy like gastroenteritis, skin problems were excluded from the study.	August 2010-November 2010	Other: Pakistan	Brithweight	The variables were measured in terms of frequency, percentages, and mean with standard deviation.		Other: Descriptive case series	The Fetal weight in Table III. We can use a and b as low-birth weight since these are below 2500g.
283	Biswas 2024	Investigating the association between floods and low birth weight in India: Using the geospatial approach	Consensus	Other: Flood zone	Geography geographical units to define exposure, ex:regional, flood-prone ares) ; Other: categorical flood occurrence Y/N	"The study used the fifth round of NFHS data, 2019–21, which involved 202,194 children selected through a multi-stage stratified sampling technique." "To align with the research objectives, the study sample was delimited by the following criteria: (1) the child's birth must have occurred within the five years preceding the survey, (2) the child must have been the last-born to the mother, (3) chil…	2019-2021	Other: India	Low birth weight ; Other: Very Low Birthweight, Normal Birthweight	"We performed bivariate crosstabulations and chi-square statistics to estimate the association between the dependent variable (birthweight) and each independent (background characteristics) variable. We employed fixed effect multinomial logistic regression to investigate the association between flooding and other socio-demographic factors with birth weight. Multinomial logistic regression gave us…	Sex (of infant); Income ; Education ; Geographic region; Other: water sources, sanitation, urban/rural,	Cross-Sectional Study	Table 2 - Model 3, NBW vs LBW, Hazard row		Non-Flood-prone areas (reference) to Flood-prone areas - adjusted	Adjusted Relative Risk Ratios (RRR)	1.08	1.05	1.11	202194	O	Normal birthweight vs Low birthweight	Non-Flood-prone areas (reference) to Flood-prone areas - adjusted	Relative Risk Ratios (RRR)	1.27	1.18	1.37	202194	O	Normal birthweight vs Very low birthweight
5913	Chacón-Montalván 2021	Rainfall variability and adverse birth outcomes in Amazonia	Consensus	Riverine/inland/flash flood	Geospatial (spatial modeling to define exposure, distance) ; Temporal; Rainfall Intensity	live births in highly river-dependent municipalities in Amazonas State, Brazil, unconnected to other urban centres by road (n=43) during the study period (January 2006 to December 2017), there were 291,479 live births recorded in our study region, where mothers had a pregnancy duration ≥22 weeks, for singleton births without congenital abnormalities	Jan 2006 to Dec 2017	Other: Amazonas State, Brazil	Preterm birth ; Low birth weight ; Brithweight; Other: birthweight controlling for gestational age, low birth weight controlling for gestational age	Bayesian additive models for location, scale and shape (BAMLSS)	Sex (of infant); Education ; Age ; Conception Year ; Conception Month ; Geographic region; Marital Status ; Race ; Ethnicity ; Other: birthplace, number of consultations, river level, remoteness, tap toilet proportion	Cross-Sectional Study	Outcomes not adjusted for GA (more comparable). Data from text pages 584-585, and figures 4a, 4c, 4d (red-extreme events, green-non-extreme)		High exposure to extremely intense rainfall	OR	1.8	0.5	3	291478	O	NA	Moderate exposure to extremely intense rainfall	OR	1.94	1.296	2.829	291478	O	NA	Exposure to both rainfall extremes	OR	2.7	0.3	7.5	291478	O	NA	Non-extreme intense rainfall events	OR	1.4	1.01	1.91	291478	O	NA
229	Chen 2012	Effect of Hurricane Katrina on Low Birth Weight and Preterm Deliveries in African American Women in Louisiana, Mississippi, and Alabama	Consensus	Hurricane/cyclone/typhoon	Temporal; Geography geographical units to define exposure, ex:regional, flood-prone ares)	The sample size (1,467 counties/parishes) with low birth weight infants and preterm deliveries in the Gulf Coast states were 81 counties/parishes and 1,386 other counties/parishes in the U.S.	2003-2006 data	USA	Preterm birth ; Low birth weight	before and after Katrina, "the generalized linear regression (GLR) model in the SPSS package is used for the data analysis. In the GLR model, multiple linear regression analysis and 2 x 2 factorial designs with a two-way analysis of variance (ANOVA) are combined."	Other: county/parish level: "total primary care physicians, unemployment rate, poverty rate for all ages, median household income, total birth rate, percent of African American mothers aged 15-19, and percent of White mothers aged 15-19, state group (Gulf Coast states vs. other U.S. states), timeline (2003-2004 before Katrina vs. 2006 after Katrina), and interaction of state group by timeline for…	Cross-Sectional Study; Time-series study	Text from study results "the interaction of state group by timeline for the same county/parish in the study period" is testing for event effect.		Gulf Coast states than in other U.S. states	marginal mean difference	56.932	p<0.001	NA	1467	NA	African American	Gulf Coast states than in other U.S. states	marginal mean difference	48.195	p<0.001	NA	1467	NA	White
89	Currie 2013	Weathering the storm: Hurricanes and birth outcomes	Consensus	Hurricane/cyclone/typhoon	Geospatial (spatial modeling to define exposure, distance) ; Temporal; Wind (Saffir-Simpson Hurricane Intensity Scale)	"The analysis sample is limited to single births with non-missing information on the child’s date of birth and the mother’s full maiden name, date of birth, birth place, race/ethnicity, and the longitude and latitude coordinates of her residence address (N=4,237,494). We also dropped the 61,420 births with either less than 26 weeks gestation or missing gestation information. This restriction resu…	1996-2008	USA	Low birth weight ; Gestational length ; Other: "abnormal conditions of the newborn and complications of labor and/or delivery."	ordinary least squares (OLS) regression AND regressions with mother fixed effects	Education ; Age ; Conception Year ; Conception Month ; Geographic region; Marital Status ; Race ; Other: * birth order * indicator for living within 30km of an area that was ever affected by a storm or hurricane over the time period of analysis	Cross-Sectional Study; Time-series study	Table 4, D and E, because "Our preferred estimates are shown in Panel D of Table 4. In addition to properly measuring exposure, dealing with omitted maternal characteristics, and dealing with maternal mobility these estimates address the mechanical correlation problem by modifying our instrument as described above."		Effects of Hurricane Within 30km on Birth Outcomes, IV with Mother Fixed Effects, Full Term Gestation Exposure Instrument	Different estimators and standard error	-0.0021	SE = 0.0100	NA	485048	1	NA	Effects of Hurricane Within 30km on Birth Outcomes, IV with Mother Fixed Effects, Full Term Gestation Exposure Instrument	Different estimators and standard error	-0.0021	SE = 0.0093	NA	485048	2	NA	Effects of Hurricane Within 30km on Birth Outcomes, IV with Mother Fixed Effects, Full Term Gestation Exposure Instrument	Different estimators and standard error	0.0089	SE = 0.0100	NA	485048	3	NA	Effects of Hurricane Within 30km on Birth Outcomes, IV with Mother Fixed Effects, Full Term Gestation Exposure Instrument	Different estimators and standard error	0.002	SE = 0.0057	NA	485048	O	NA
316	deOliveira 2023	Natural Disasters and Early Human Development	Consensus	Hurricane/cyclone/typhoon	Geospatial (spatial modeling to define exposure, distance) ; Temporal; Other government aid	"For our baseline analysis, we restrict our sample to babies born between January 1 2003 and December 31 2004. For our extended analysis, we include babies born in 2001, 2002, and 2005 as well. To be included in the main sample, newborns must have the following characteristics: (a) they are singletons, (b) their mother’s age is between 15 and 49 years at the time of birth, (c) their birth weight …	2004 event, health data 2001-2005	Other: Brazil	Preterm birth ; Low birth weight ; Brithweight; Other: High birth weight (>4000 g), Long gestational length (<41 weeks). Apgar score.	econometric regression model, difference between two differences-in-differences	Sex (of infant); Education ; Age ; Parity (Number of children women has had) ; Geographic region; Marital Status ; Race ; Other: "indicator for whether mother’s municipality of residence is the same as the municipality where the baby is born," month and year fixed effects	Cross-Sectional Study; Time-series study	Table 3 - All mothers - birth weight, low birth weight, short gestational length		Hurricane	DDD (triple difference coefficients)	1.13	-0.7	2.96	53006	O	All mothers	Hurricane	DDD (triple difference coefficients)	3.39	0.95	5.83	25416	O	Mothers 15-24 y/o	Hurricane	DDD (triple difference coefficients)	-1.07	-3.29	1.16	27590	O	Mothers 25-49 y/o
5197	DWBeuermann 2017	The effects of weather shocks on early childhood development	Consensus	Hurricane/cyclone/typhoon	Geospatial (spatial modeling to define exposure, distance) ; Temporal; Geography geographical units to define exposure, ex:regional, flood-prone ares) ; Wind (Saffir-Simpson Hurricane Intensity Scale); Frequency/Quanity (ex: exposed to 1,2,3 hurricanes) ; Other: Strobl destruction measure (of storm)	Nationally representative sample survey, module for children under 5	1993 to 2012 (health survey data); 1987 - 2014 (storms)	Other: Jamaica	Low birth weight ; Brithweight	Regression	Sex (of infant); Education ; Age ; Other: * female head of household * number of individuals in HH age 0-5, 6-14, 15-24, 25-49, birth year-month, survey year, district, and district-birth year-specific time trend	Cross-Sectional Study	Table 2-7 birth weight and low birthweight by trimester		Average tropical storm effect on children's health outcomes (exclude hurricanes)	percentage likelihood of delivering a LBW baby	0.005	SE = 0.004	NA	9963	1	Complete sample	Average tropical storm effect on children health outcomes (exclude hurricanes)	percentage likelihood of delivering a LBW baby	-0.003	SE = 0.004	NA	9963	2	Complete sample	Average tropical storm effect on children health outcomes (exclude hurricanes)	percentage likelihood of delivering a LBW baby	-0.004	SE = 0.003	NA	9963	3	Complete sample	Average tropical storm effect on children health outcomes (exclude hurricanes)	percentage likelihood of delivering a LBW baby	0.02	SE = 0.01	NA	1764	1	Coast-Rural	Average tropical storm effect on children health outcomes (exclude hurricanes)	percentage likelihood of delivering a LBW baby	-0.01
39	Grabich 2016	Measuring the Storm: Methods of Quantifying Hurricane Exposure with Pregnancy Outcomes	Consensus	Hurricane/cyclone/typhoon	Geospatial (spatial modeling to define exposure, distance) ; Temporal; Federal Emergency Management Agency (FEMA) ; Wind (Saffir-Simpson Hurricane Intensity Scale)	Florida women who were pregnant during the 2004 hurricane season. Women included in this calculation had an estimated date of conception based on last menstrual period between October 2003 and September 2004.	2004 hurricane season, 2003-2004 health data	USA	Preterm birth ; Low birth weight	Linear models	EQI (Environmental Quality Index) or other environmental measure	Cross-Sectional Study	Table 3 - Preterm Adjusted model for all hurricanes, by declaration, 30 km, saffir-simpson (3 exposures) Table 4 - LBW adjusted model for all hurricanes, by declaration, 30 km, saffir-simpson (3 exposures) 3 exposures selected to correlate methods "(1) the county of a FEMA presidential disaster declaration; and (2) the specified area within a storm track. The authors propose a third method: meteo…		Charley: Declaration	Adjusted rate estimate	-0.47	p = 0.32	NA	67 Counties	O	NA	Charley: 30km	Adjusted rate estimate	0.03	p = 0.95	NA	67 Counties	O	NA	Charley: Saffir-Simpson	Adjusted rate estimate	-0.27	p = 0.37	NA	67 Counties	O	NA	Jeanne: Declaration	Adjusted rate estimate	-0.21	p = 0.7	NA	67 Counties	O	NA	Jeanne: 30km	Adjusted rate estimate	-0.26
37	Grabich 2016	Hurricane Charley Exposure and Hazard of Preterm Delivery, Florida 2004	Consensus	Hurricane/cyclone/typhoon	Geospatial (spatial modeling to define exposure, distance) ; Temporal; Geography geographical units to define exposure, ex:regional, flood-prone ares) ; Wind (Saffir-Simpson Hurricane Intensity Scale); Frequency/Quanity (ex: exposed to 1,2,3 hurricanes)	"The study population included births with an estimated date of conception between October 24, 2003 and September 26, 2004. We excluded births to non-Florida residents as they did not have an address to link to Florida hurricane exposure. Additionally, congenital anomalies, births with gestational age <20 weeks and births of mother <16 or >45 years of age at delivery were also excluded."	2004 hurricane, 2003-2005 birth/health data	USA	Preterm birth ; Other: extremely preterm birth (<32 weeks)	"Cox proportional hazards with gestational age in weeks as the time-scale"	Education ; Age ; Nicotine use ; Marital Status ; Race ; Ethnicity ; Other: Maternal gestational diabetes	Cross-Sectional Study; Time-series study	Table 2 adjusted <32 weeks by wind speed, adjusted <37 weeks by wind speed, Table 5 <32 weeks and <37 weeks
653	Grabich 2017	Impact of Hurricane Exposure on Reproductive Health Outcomes, Florida, 2004	Consensus	Hurricane/cyclone/typhoon	Geospatial (spatial modeling to define exposure, distance) ; Wind (Saffir-Simpson Hurricane Intensity Scale)	"Florida live births and fetal deaths from 2003 and 2004" minimum 20 wks gestation County-level. "A total of 382,700 total births were included in the fetal death and low birth weight analyses, including live births from 2003 and 2004 (193,309 and 187,116, respectively)."	2003-2004	USA	Low birth weight ; Other: Fetal death, birth rate	Difference-in-difference		Cross-Sectional Study; Cohort Study ; Time-series study	Table 1, Low birth rate, >39 and >79 exposure to any hurricane (and each hurricane?)		Any hurricane: >39 mph	Rate Difference (Difference-in-Difference)	-0.65	-3.19	1.9	67	O	NA	Any hurricane: >79 mph	Rate Difference (Difference-in-Difference)	-0.31	-1.7	1.08	67	O	NA	Charley: >39 mph	Rate Difference (Difference-in-Difference)	-0.35	-1.58	0.88	67	O	NA	Charley: >79 mph	Rate Difference (Difference-in-Difference)	0.29	-2	2.58	67	O	NA	Ivan: >39 mph	Rate Difference (Difference-in-Difference)	-0.24
2249	Hamilton 2009	The effect of Hurricane Katrina: births in the U.S. Gulf Coast region, before and after the storm.	Consensus	Hurricane/cyclone/typhoon	Geospatial (spatial modeling to define exposure, distance) ; Temporal; Geography geographical units to define exposure, ex:regional, flood-prone ares) ; Federal Emergency Management Agency (FEMA)	"Detailed data are shown separately for 14 selected,FEMA-designated coastal counties and parishes within a 100-mile radius of the Hurricane Katrina storm path, the area hit very hard by the storm and subsequent flooding. These 14 selected coastal countiesmand parishes are a subset of the 91 FEMA-designated counties and parishes.	"From August 29, 2004 through August 28, 2006."	USA	Preterm birth ; Low birth weight	Descriptive statistics, percentage of births	Race ; Ethnicity	Time-series study	Overall % of births for LBW and preterm table 6, population from table 5		Infant, all races, in 14 FEMA counties of AL, LA, MS, 12-month periods before and after Hurricane Katrina	Percent low birthweight	11.0 (pre) vs 10.8 (post)	Reported as not statistically significant	NA	166675	O	Also reported by race (white, NH black, Hispanic) but all differences reported not statistically significant.	Infant, all races, in 14 FEMA counties of AL, LA, MS, 12-month periods before and after Hurricane Katrina	Percent very low birthweight	2.1 (pre) vs 2.0 (post)	Reported as not statistically significant	NA	166675	O	Also reported by race (white, NH black, Hispanic) but all differences reported not statistically significant.
3756	Harville 2010	Population changes, racial/ethnic disparities, and birth outcomes in Louisiana after Hurricane Katrina	Consensus	Hurricane/cyclone/typhoon	Temporal; Geography geographical units to define exposure, ex:regional, flood-prone ares)	Louisiana 2003–2007 birth records–Medicaid-linked data. We examined birth outcomes (LBW and PTB) among residents of the state and this region for the 2 years before and after the hurricane, and compared birth outcomes for women who delivered inside their region of residence to thosewhodelivered outside. WealsoexaminedOrleans Parishalone(city ofNewOrleans).	2003-2007	USA	Preterm birth ; Low birth weight ; Other: Cesarean section Inadequate prenatal care (as measured by the Kotelchuck index)	Multivariable logistic models	Smoking ; Education ; Parity (Number of children women has had) ; Marital Status ; Race ; Ethnicity ; Other: Multiple gestation Time since last birth or termination (interpregnancy interval)	Time-series study	Table 1 (sample sizes), Table 2 (overall), Table 3 (by race/eth)		2 y post-Katrina, Louisiana	Adjusted OR	1.03	1	1.06	254665	O		2 y post-Katrina, Region 1	Adjusted OR	0.95	0.89	1.01	46242	O		2 y post-Katrina, Orleans Parish	Adjusted OR	1.01	0.9	1.12	19011	O		2 y post-Katrina, Louisiana	Adjusted OR	1.04	1.01	1.08	100386	O	non-hispanic black	2 y post-Katrina, Louisiana	Adjusted OR	1.02
1185	Harville 2023	Hurricane Michael and Adverse Birth Outcomes in the Florida Panhandle: Analysis of Vital Statistics Data	Consensus	Hurricane/cyclone/typhoon	Temporal; Geography geographical units to define exposure, ex:regional, flood-prone ares) ; Federal Emergency Management Agency (FEMA)	Births between 2017–2019 in Florida. Births occurring in the year before and after the date of Hurricane Michael (before: October 6, 2017–October 6, 2018; after: October 7, 2018–October 7, 2019) were used to assess changes in births and birth outcomes in counties affected by Hurricane Michael	2017-2019	USA	Preterm birth ; Low birth weight ; Other: small for gestational age (SGA)	linear regression was used to assess whether the change in the number of births was different across different areas. Log-binomial regression was used for binary out- comes; if these failed to converge, logistic models were used. All of the estimates were compared unadjusted and after adjusting for potential confounders. Comparisons were made in 2 directions: before and after Hurricane Michael, a…	Smoking ; Education ; Age ; BMI ; Race ; Ethnicity ; Other: WIC enrollment, access to antenatal care, alcohol drinking during pregnancy	Time-series study	LBW, PTB from Table 2 and 3, adjusted models		FEMA area A	relative risk comparing before and after Hurricane Michael	1.19	1.07	1.32	14097	O		FEMA area B	relative risk comparing before and after Hurricane Michael	1.095	0.95	1.262	8508	O		FEMA area C (no assistance)	relative risk comparing before and after Hurricane Michael	1.003	0.982	1.024	398486	O		FEMA area A, 3rd tri	odds ratio comparing before vs 3rd trimester exposure	0.884	0.715	1.094	14097	3		FEMA area A, 2nd tri	odds ratio comparing before vs 2nd trimester exposure	1.145
63	Hetherington 2021	Birth outcomes, pregnancy complications, and postpartum mental health after the 2013 Calgary flood: A difference in difference analysis	Consensus	Riverine/inland/flash flood	Geospatial (spatial modeling to define exposure, distance) ; Temporal	"Inclusion criteria for the pregnancy health cohort were based on timing of pregnancy, geography and parity. Women had to be pregnant at the time of the flood (June 19, 2013) or one year prior to the flood. Women had to be living in a flood area or control area as determined by postal code. The flood area included all communities of Calgary, Canmore, and High River which were highly impacted by f…	2013 flood event, 2012-2015 administrative health data	Other: Calgary, Alberta, Canada	Preterm birth ; Other: *small for gestational age *new diagnoses of preeclampsia or gestational hypertension *diagnosis of, or drug prescription for, depression or anxiety	difference in difference, RRs estimated using log-binomial regression	Age	Time-series study ; Other: difference in difference is sometimes considered a type of time-series analysis	Table 1 Ns and Table 2 preterm birth only
38	Hilmert 2016	Major Flood Related Strains and Pregnancy Outcomes	Consensus	Riverine/inland/flash flood	Geospatial (spatial modeling to define exposure, distance) ; Temporal; Stress	18yrs or older and pregnant during the Red River flood (Mar 2009). Singleton. Attending local hospitals/physicians in Fargo ND and Moorhead MN. self-reported distance from areas that had to evacuate was used as exposure metric.	2009	USA	Preterm birth ; Low birth weight ; Brithweight; Gestational length ; Other: gestational age at birth	hierarchical regression, linear with BW, adjusting for GA, so really examining SGA	Income ; Education ; Age ; Parity (Number of children women has had) ; Sociodemographic ; Nicotine use ; BMI ; Other: labor status (spontaneous or induced), medical risk score, "assisted or instrumental" deliveries	Cohort Study	birthweight
25	Hochard 2022	Associations of hurricane exposure and forecasting with impaired birth outcomes	Consensus	Hurricane/cyclone/typhoon	Geospatial (spatial modeling to define exposure, distance) ; Temporal; Geography geographical units to define exposure, ex:regional, flood-prone ares) ; Rainfall Intensity; Other: *zipcodes within NOAA National Hurricane Center Tropical Cyclone Best Track UTN zone 17N projection Cone of Uncertainty that included NC (Aug 22-27), total number of 6 hr advisories as intensity. *water samples of arsen…	expected delivery date (280 days after clinically estimated date of conception) prior to Hurricane Irene disaster declaration (Aug 25 2011) were controls. Expected birth date within 280 days following Hurricane Irene exposed group.	Hurricane Irene August 2011. "Our analysis was based on the North Carolina Department of Health and Human Services (NCDHHS) vital statistics data set for all North Carolina live and still births from August 26, 2006 to June 14, 2012."	USA	Preterm birth ; Low birth weight ; Brithweight; Gestational length ; Other: * very low birth weight (<1500 g) * extreme preterm (<34 weeks)	linear, for binary outcome models use linear probability model	Conception Year ; Conception Month ; Geographic region	Time-series study	PTB, LBW, BW, GA		pregnant in NC during Hurricane Irene	percentage point increase	0.56	0.22	0.9	710310	O	NA
5904	Ishikuro 2022	Families’ Health after the Great East Japan Earthquake: Findings from the Tohoku Medical Megabank Project Birth and Three-Generation Cohort Study	Consensus	Other: earthquake and tsunami	Temporal; Geography geographical units to define exposure, ex:regional, flood-prone ares) ; Other: inland vs coastal, homes totally/mostly destroyed, half/partly destroyed, or not destroyed	"We asked pregnant women and women within a month of delivery, who lived in Miyagi Prefecture and some parts of Iwate Prefecture to participate in the TMM BirThree Cohort Study" "data of pregnant women who answered the baseline questionnaire for both mothers and siblings" "We extracted women who gave birth between March 11, 2009, to March 10, 2014, and divided them into four groups: 2009-2010 as …	2009-2014	Other: Miyagi prefecture, some parts of Iwate Prefecture, Japan	Brithweight; Gestational length ; Other: small for gestational age	Chi square and ANOVA		Cohort Study	Table 1 - Gestational Age (weeks) and Birth Weight (g)
612	Kroska 2018	The impact of maternal flood-related stress and social support on offspring weight in early childhood	Consensus	Riverine/inland/flash flood	Social Support Questionare (SSQ); Stress	Women aged 18 yrs or older with singleton pregnancies living in eastern Iowa region during the flooding	2008	USA	Brithweight; Other: child BMI at 30 months	moderated mediation with birthweight mediating relationship between flood and childhood BMI; for our purposes results of bw as outcome in Table 3	Sex (of infant); Age ; Parity (Number of children women has had) ; Other: trimester of exposure, social support, objective hardship, interaction between cog appraisal of flood and social support	Cohort Study	Table 3
5917	Le 2022	The impacts of rainfall shocks on birth weight in Vietnam	Consensus	Other: Excessive and deficient rainfall shock	Temporal; Geography geographical units to define exposure, ex:regional, flood-prone ares) ; Rainfall Intensity	Woman’s Questionnaire from Vietnam Multiple Indicator Cluster Survey (MICS) "Approximately 87 and 93% of children in MICS3 and MICS4 have their birth weight collected from a health card, which strengthens the accuracy of our birth weight measure and reduces the likelihood of recall bias. "	2002–2012	Other: Vietnam	Brithweight	"To estimate the eects o exposure to rainall shocks during pregnancy on birth weight outcomes and tackle the lack o consensus on the relative importance o the exposure timing, we employ the ollowing dierence-in-dierences (DiD) mode"	Sex (of infant); Education ; Age ; Conception Year ; Conception Month ; Geographic region; Marital Status ; Other: * mother's age at first birth * wealth level * district-specific cohort trend	Cross-Sectional Study; Time-series study	Table 2 - Model 6 (includes child, mother, and district), excessive (and deficit?) rainfall for all three trimesters
5905	Liu 2024	Hurricane Harvey and the risk of spontaneous preterm and early-term birth	Consensus	Hurricane/cyclone/typhoon	Geospatial (spatial modeling to define exposure, distance) ; Temporal; Wind (Saffir-Simpson Hurricane Intensity Scale)	"non induced" singleton births in Greater Houston MSA (9 counties), excluding <20 or >42 weeks and improbably birthweight x GA combo. "Eligible births were those that took place within 4 weeks of the hurricane period (August 25–September 26) during 2015, 2016, 2017, 2018, or 2019."	2015-2019	USA	Preterm birth ; Other: early-term birth (37 and 38 completed weeks)	"logistic regression models to estimate the unad- justed and adjusted odds ratio (OR) and confidence intervals (CI) of spontaneous preterm birth and early-term birth in separate models comparing the exposed group vs. the corresponding unexposed group"	Sex (of infant); Smoking ; Education ; Age ; Conception Month ; Parity (Number of children women has had) ; BMI ; Marital Status ; Race ; Ethnicity ; Other: * "days from January 1 2015 (to control for secular trends)" * nativity (US or foreign born), *insurance (private/self-pay or other), high-risk pregnancy * prenatal care index * 2010 census tract of residence to characterize neighborhood raci…	Cross-Sectional Study; Time-series study	Figure 3a, adjusted; Figure 4, proportion flooded
5921	Morrow 2014	Typhoons and Lower Birth Weight in the Philippines	Consensus	Hurricane/cyclone/typhoon	Temporal; Geography geographical units to define exposure, ex:regional, flood-prone ares)	Four waves of Demographic and Health Survey (DHS) data (1993, 1998, 2003, 2008) taking only non-migrants (mothers have never moved from the current area) and excluding twins	1989-2008	Other: Philippines	Low birth weight ; Brithweight	simple ordinary least squares (OLS) regression with a distributed lag model	Education ; Age ; Geographic region; Other: temperature, precipitation, year, month,	Cross-Sectional Study	quarterly level model: Appendix Table 4 , Column 6, Max, T-1, T-2
1703	Nasir 2018	Prenatal exposure to shocks and early-life health: Impact of terrorism and flood on birth outcomes in Pakistan	Consensus	Monsoon	Temporal; Geography geographical units to define exposure, ex:regional, flood-prone ares) ; Other government aid ; Other: Various sources such Pakistan National Disaster Management Authority, several flood-related reports of United Nations Development Programme [UNDP (2012)], and the International Disasters Database	"The PDHS is a nationally representative survey that covers almost all of the districts from the four provinces, the Gilgit Baltishtan region, and the capital territory, Islamabad. In addition to the information about all pregnancies of ever married women age 15-49 years who were eligible for interview, it also provides anthropometric records of all children age 0-5 years. Overall, 13,944 househo…	2010-2011	Other: Pakistan	Low birth weight ; Brithweight; Other: * birth size * miscarriage * still birth	linear regression - individual/district characteristics, district fixed effects, mother fixed effects	Sex (of infant); Income ; Education ; Age ; Parity (Number of children women has had) ; Geographic region; Other: child birth order, parent's employment, household size	Time-series study	Table 2 and 3, in utero*flood "The first column shows the results when child, maternal, and districts characteristics are controlled. In column 2, I include the district fixed effects whereas mother fixed effects are controlled for in the third column." Note column = model "our preferred specification in column 3"		In utero * Flood, Model 1	Percent probability of LWB	-0.015	SE = 0.056	NA	1735	O	NA	In utero * Flood, Model 2	Percent probability of LWB	-0.013	SE = 0.058	NA	1735	O	NA	In utero * Flood, Model 3	Percent probability of LWB	-0.096	SE = 0.068	NA	737	O	NA
5912	Nguyen 2023	Rainfall and birth outcome: evidence from Kyrgyzstan	Consensus	Other: Rainfall shocks	Geospatial (spatial modeling to define exposure, distance) ; Temporal; Rainfall Intensity; Other: we construct our rainfall measure as the deviation of rainfall the child was prenatally exposed to from the long-run local average of rainfall in the child’s residential cluster	"Our study utilizes the Kyrgyzstan Demographic and Health Survey conducted in 2012 to obtain information on almost 4,000 children born in the 2007–2012 period."	2007–2012	Other: Kyrgyzstan	Brithweight	linear regression	Sex (of infant); Education ; Age ; Parity (Number of children women has had) ; Other: maternal weight, household size, rural, household head education, household head gender, wealth index, singleton birth, birth order, deviation of temperature during the prenatal period, birth year, birth month	Cross-Sectional Study; Time-series study	Table 2, column 3 and Table 6, column 1
119	Parayiwa 2022	Association between severe cyclone events and birth outcomes in Queensland, Australia, 2008-2018: a population based retrospective cohort study	Consensus	Hurricane/cyclone/typhoon	Temporal; Geography geographical units to define exposure, ex:regional, flood-prone ares) ; Other government aid	"Queensland Perinatal Data Collection (QPDC) from 1 July 2008 to 30 June 2018 to examine birth outcomes. Cases were removed if the mother was not a usual resident of Queensland (n=6,598), the pregnancy resulted in multiple births (n=10,742) or stillbirths (n=4,288), and where birthweight (n=182) or gestational age (n=125) were unknown (Supplementary Figure 1). We split the 647,634 remaining singl…	2008 - 2018: cyclones Yasi (2011), Marcia (2015) and Debbie (2017).	Other: Queensland, Australia	Preterm birth ; Low birth weight ; Other: Small of gestational age (SGA) - less than 10th percentile	"Logistic mixed-effects regression models were used to account for fixed effects across covariates and random effects between geographical areas."	Sex (of infant); Smoking ; Age ; Parity (Number of children women has had) ; Geographic region; Marital Status ; Other: Indigenous status, socioeconomic status, maternal country of birth, remoteness, season of birth	Cross-Sectional Study; Cohort Study ; Time-series study	Figure 2a,b samples sizes Table 1		Cyclone Yasi (2011)	adjusted odds ratio (aOR)	1.32	0.96	1.82	44144	1	NA	Cyclone Yasi (2011)	adjusted odds ratio (aOR)	1.38	1.02	1.88	44144	2	NA	Cyclone Yasi (2011)	adjusted odds ratio (aOR)	1.15	0.84	1.58	44144	3	NA	Cyclone Marcia (2015)	adjusted odds ratio (aOR)	1.3	0.83	2.03	35284	1	NA	Cyclone Marcia (2015)	adjusted odds ratio (aOR)	1.62
87	Sanguanklin 2014	Effects of the 2011 Flood in Thailand on Birth Outcomes and Perceived Social Support	Consensus	Hurricane/cyclone/typhoon; Riverine/inland/flash flood; Monsoon	Temporal; Geography geographical units to define exposure, ex:regional, flood-prone ares) ; Social Support Questionare (SSQ); Displacement	"Eligible participants were at least age 18 years, were employed full-time, were between 26 and 38 weeks of gestation, had uncomplicated pregnancies and had no history of mental illness based on a chart review, and had a singleton intrauterine pregnancy."	2011-2012	Other: Pathum Thani province, Thailand	Brithweight; Gestational length	Multiple linear regression analyses were performed to determine the effect of displacement on infant birth weight and gestational age.	Income ; Education ; Age ; Parity (Number of children women has had) ; Marital Status ; Other: *Gestational age when survey data collected * Pregnant intent (planned/unplanned) * Job characteristics (skilled/semiskilled) * Lost job in flood * Displaced by flood * Depression * Type of delivery	Other: Longitudinal	Text based. Table 3 shows interaction of social support for birth weight model, GA model not shown b/c not significant
5938	Spurlock 2025	Examining hurricane exposure on neonatal outcomes in North Carolina: A case study of hurricane Isabel in 2003	Consensus	Hurricane/cyclone/typhoon	Geospatial (spatial modeling to define exposure, distance) ; Temporal; Federal Emergency Management Agency (FEMA)	North Carolina, “mothers between the ages of 20 and 39, and their births had to be at least 20 weeks gestation. “	2000-2009 health data; 2003 storm	USA	Preterm birth ; Low birth weight	“We used a difference in difference (DiD) for our analytical approach, a quasi-experimental design that facilitates causal inference. “	Education ; Age ; Race ; Ethnicity ; Other: several others available (prenatal care, marital status, anomalies, smoking, alcohol use but were not added as covariates	Cross-Sectional Study; Time-series study	Table 5, most impacted 30 KM, overall (Difference-in-Difference using coarsened exact, matched data for data matched on the mother’s age, race, and educational attainment.)		Hurricane Isabel, 30 km buffer	Risk Ratio	0.74	0.55	0.98	62978	O	NA
176	Sugawara 2018	Regional Birth Outcomes after the 2011 Great East Japan Earthquake and Tsunami in Miyagi Prefecture	Consensus	Other: Tsunami and Earthquake	Temporal; Geography geographical units to define exposure, ex:regional, flood-prone ares)	" The records of patients who gave birth between March 11, 2011 and December 31, 2011. data were compiled and analyzed from post-disaster birth records of the 36 facilities that provided obstetric services in Miyagi Prefecture. The breakdown of facility types is as follows: three midwifery homes, 22 private clinics (primary facilities), eight public hospitals (secondary facilities), and three spe…	2011	Other: Miyagi Prefecture, Japan	Preterm birth ; Low birth weight	"multi-level logistic regression analysis to compare the risks of low birth weight and preterm birth between coastal and inland regions was used for this study. Laplace approximation as the parameter estimation method, and a ridge-stabilized Newton Raphson algorithm were used to avoid convergence problems. The type of birth facility was treated as a random effect."	Sex (of infant); Age ; Other: * GA at delivery (for LBW) * stage of pregnancy at disaster * level of med institution * location	Cross-Sectional Study	Table 2		coast vs inland	Adjust OR	0.91	0.73	1.14	12808	O
49	Sugg 2023	A difference-in difference analysis of the South Carolina 2015 extreme floods and the association with maternal health	Consensus	Hurricane/cyclone/typhoon; Riverine/inland/flash flood	Geospatial (spatial modeling to define exposure, distance) ; Temporal; Federal Emergency Management Agency (FEMA)	"we restricted the analysis to a retrospective cohort of pregnant persons who delivered after 20 weeks of gestation a singleton infant"	2013-2016	USA	Preterm birth ; Low birth weight	difference in difference (time and space), log binomial regression	Smoking ; Education ; Age ; Race ; Ethnicity ; Other: insurance status	Other: difference in difference	Table 2 and Table 3, DiD after propensity score matching		relative risk of LBW compared to year prior	aRR	1.1	0.93	1.29	74154	O	NA	relative risk of LBW compared to year prior	aRR	1.34	1.01	1.78	74154	1	NA	relative risk of LBW compared to year prior	aRR	0.9	0.68	1.18	74154	2	NA	relative risk of LBW compared to year prior	aRR	1.07	0.83	1.38	74154	3	NA
22	Sun 2020	Tropical cyclones and risk of preterm birth: A retrospective analysis of 20 million births across 378 US counties	Consensus	Hurricane/cyclone/typhoon	Geospatial (spatial modeling to define exposure, distance) ; Temporal; Wind (Saffir-Simpson Hurricane Intensity Scale); Rainfall Intensity	Spontaneous live singleton births occurring in the eastern half of the US between 1989 and 2002. Only including US resident mothers living in counties with a population of ≥100,000. Included all US counties in the eastern half of the country for which birth outcomes data were available during the study period.	1989-2002	USA	Preterm birth	distributed lag log-linear mixed-effects model	Other: federal holiday, day of week, year, number of daily expected count of preterm births	Time-series study	Table 3, RR
43	Tong 2011	Impact of the Red River Catastrophic Flood on Women Giving Birth in North Dakota, 1994-2000	Consensus	Riverine/inland/flash flood	Temporal; Geography geographical units to define exposure, ex:regional, flood-prone ares)	Data from the 1994–2000 birth files of the state of North Dakota with county-level identifiers for women giving birth and residing in the state. We compared births post-disaster (1997-2000) to pre-disaster(1994-1996) in the six counties most severely affected (Cass, Grand Forks, Pembina, Richland, Traill, and Wals)	1994-2000	USA	Preterm birth ; Low birth weight	logistic regression	Smoking ; Education ; Age ; Marital Status ; Race ; Ethnicity ; Other: Trimester of entry into prenatal care	Cross-Sectional Study	Table 4		Red River Disaster, Entire state	Adjusted OR	1.11	1.03	1.21	55344	O		Red River Disaster, 6 counties directly affected	Adjusted OR	1.18	1.03	1.35	21520			Red River Disaster, Rest of state	Adjusted OR	1.07	0.96	1.19	33824
95	Xiong 2008	Exposure to Hurricane Katrina, post-traumatic stress disorder and birth outcomes	Consensus	Hurricane/cyclone/typhoon	Frequency/Quanity (ex: exposed to 1,2,3 hurricanes) ; Other: post-traumatic stress disorder (PTSD), depression	Women from New Orleans and Baton Rouge who were pregnant during Hurricane Katrina or became pregnant immediately after the hurricane recruited at prenatal care clinics	January 2006 to June 2007	Other: New Orleans and Baton Rouge, USA	Preterm birth ; Low birth weight	Chi-square tests, multiple logistic regression	Smoking ; Income ; Education ; Age ; Parity (Number of children women has had) ; Marital Status ; Other: Alcohol consumption, History of low birth weigh	Cohort Study	Table 2		High Hurricane Exposure	adjusted OR	3.3	1.13	9.89	220	O		No. of hurricane experiences/events = 2	adjusted OR	2.1	0.39	11.5	220	O		No. of hurricane experiences/events = 3	adjusted OR	4	0.87	18.4	220	O		No. of hurricane experiences/events = > 4	adjusted OR	5.5	1.19	25.4	220	O
5939	Yang 2024	The association of adverse birth outcomes with flood exposure before and during pregnancy in Australia: a cohort study	Consensus	Riverine/inland/flash flood	Geospatial (spatial modeling to define exposure, distance) ; Temporal; Geography geographical units to define exposure, ex:regional, flood-prone ares) ; Frequency/Quanity (ex: exposed to 1,2,3 hurricanes)	"all records of homebirths and births from all public and private hospitals”	1995 – 2020 (Jan 1, 2001, to Dec 31, 2020, in the Greater Sydney ; Jan 1, 1995, to Dec 31, 2014, in the Brisbane metropolitan region)	Other: Brisbane and Greater Sydney, Australia	Preterm birth ; Brithweight; Other: Term LBW (dfn: term newborn GA >= 37 wks w/BW <2500g), Stillbirths	“Cox proportional hazards regression models to account for the variation in gestational age.”	Sex (of infant); Smoking ; Age ; Sociodemographic ; Other: *medical conditions during pregnancy *number of births in this pregnancy *birth status (liveborn or stillbirth)	Cross-Sectional Study; Cohort Study ; Time-series study	Table S2 – Binary exposed value, sample size from primary article
76	Yu 2018	Potential influence of temperature and precipitation on preterm birth rate in Puerto Rico	Consensus	Hurricane/cyclone/typhoon; Riverine/inland/flash flood; Other: temperature, precipitation frequency and intensity	Temporal; Geography geographical units to define exposure, ex:regional, flood-prone ares) ; Rainfall Intensity	We compiled and analyzed 19 years (1994–2012) of child birth certificates data from the National Center for Health Statistics in Centers for Disease Control and Prevention (NCHS CDC) representing the most comprehen- sive knowledge of maternal and child birth information in Puerto Rico	1994–2012	USA	Preterm birth	We used the distributed lag non-linear model (DLNM) to capture and explore the delayed effects of weather factors on PTB rates.	Other: weather/climate factors (total annual precipitation, number of days with >= 0.01 inch in the year, number of days with >= 0.1 inch in the year, number of days with maximum temperature >= 70 degrees Fahrenheit, number of days with maximum temperature >= 90 degrees Fahrenheit, Average annual temperature, average annual maximum temperature, average annual minimum temperature, annual flood eve…	Time-series study	Appendix Table 1 Logistic Regression Result
[truncated: 780 more columns]

## Sheet: S2.Extraction Corrections
Covidence #	Study ID	Field With Error	Consensus Value	Corrected Value
38	Hilmert 2016	Outcomes Studied	Preterm birth ; Low birth weight ; Brithweight; Gestational length ; Other: gestational age at birth	Brithweight; Gestational length ; Other: gestational age at birth
5921	Morrow 2014	Outcomes Studied	Low birth weight ; Brithweight	Brithweight
1185	Harville 2023	Quality Rating	No Judgement	Good - discussed 2/28/2025 and reviewed individual reviewers, a final judgement was skipped during consensus.

## Sheet: S3. Transformations
First Author, Publication Year	Reported Measure	Transformation Calculation Resource	Notes	PTB Effect Size	PTB Lower CI	PTB Upper CI	p-value (PTB)	Sample Size (PTB)	LBW Effect Size	LBW Lower CI	LBW Upper CI	p-value (LBW)	Sample Size (LBW)	PTB: ACR for OR to RR transformation based on baseline rate reported in study, else GBD study year/country estimate	PTB: Z Value (Transformed)	PTB: SE (Transformed)	PTB Central Estimate RR (Transformed)	PTB: Lower CI (Transformed)	PTB: Upper CI (Transformed)	PTB: Standard Error calculation from CIs	LBW: ACR for OR to RR transformation based on baseline rate reported in study, else GBD study year/country estimate	LBW: Z Value (Transformed)	LBW: SE (Transformed)	LBW Central Estimate RR (Transformed)	LBW: Lower CI (Transformed)	LBW: Upper CI (Transformed)	LBW: Standard Error calculation from CIs	FINAL PTB RR	FINAL PTB Lower CI	FINAL PTB Upper CI	PTB: Standard Error (SE) calculation from CIs	FINAL LBW RR	FINAL LBW Lower CI	FINAL LBW Upper CI	LBW: Standard Error (SE) calculation from CIs
Antipova, 2015	OR	Cochrane Box 6.4.a SE: Hackshaw, A. A concise guide to clinical trials. 2009;206.	Table 2 in study (White+Black)	1.27	1.12	1.44		12349	0.96	0.85	1.08		12349	--	--	0.0591086	1.25212	1.11515	1.40587	0.0741647	--	--	0.0554584	0.973575	0.873249	1.08548	0.0541414	1.25212	1.11515	1.40587	0.0741647	0.973575	0.873249	1.08548	0.0541414
Beuermann, 2017	Percentage point	Cochrane 14.1.5.1 Dichotomous outcomes	Table 5 in publication, it seems as though these are coefficients, however authors interpret them as proportion increase in text (e.g. bottom of pg 12), therefore we have decided to keep interpretation of authors.	NR					-0.03			SE = 0.15	1764	--	--	--	NR	--	--	#VALUE!	--	--	0.15	0.97	0.676	1.264	0.15					0.97	0.676	1.264	0.15
Biswas, 2024	RRR	No transformation necessary Cochrane 15.4.1 Relative and absolute risk reductions		NR					1.08	1.05	1.11		202194	--	--	--	NR	--	--	#VALUE!	--	--	--	--	--	--	#VALUE!					1.08	1.05	1.11	0.0153061
Chacón-Montalván, 2021	OR	Cochrane 15.4.4.4 Computing risk ratio from an odds ratio	ACR: PTB GBD estimate, LBW GBD estimate	227.36	13.558	824.994			1.655	0.599	3.662			0.11	--	--	8.77851	5.69334	9.00262	0.844204	0.087	--	--	1.56577	0.620653	2.97338	0.600186	8.77851	5.69334	9.00262	0.844204	1.56577	0.620653	2.97338	0.600186
Chen, 2012	Marginal mean difference	SE: Cochrane 6.3.1 Obtaining standard errors from confidence intervals and P values: absolute (difference) measures RR: Cochrane Ch 6.1.2.1	Expressed as per 10,000 births, additional calculation needed (X4 and AC4).	0.40083			p<0.001	1467	0.56932			p<0.001	1467	--	3.29053	0.453746	1.49306	0.603721	2.38241	0.453746	--	3.29053	0.537016	1.76707	0.714514	2.81962	0.537016	1.49306	0.603721	2.38241	0.453746	1.76707	0.714514	2.81962	0.537016
Currie, 2013	Different estimators, SE	Cochrane 14.1.5.1 Dichotomous outcomes		NR					0.0020			SE=0.0057	485048	--	--	--	NR	--	--	#VALUE!	--	--	0.0057	1.002	0.99083	1.01317	0.0057					1.002	0.99083	1.01317	0.0057
de Oliveira, 2023	DDD	RR: Cochrane Ch 6.1.2.1		0.19	-1.59	1.96		53006	1.13	-0.7	2.96		53006	--	--	--	1.20925	0.203926	7.09933	1.75903	--	--	--	3.09566	0.496585	19.298	4.79627	1.20925	0.203926	7.09933	1.75903	3.09566	0.496585	19.298	4.79627
Grabich, 2016	Adjusted hazard ratio	No transformation necessary Cochrane 6.3.2 Obtaining standard errors from confidence intervals and P values: ratio measures		-0.5			0.002	67	-0.35			0.02	67	--	3.09023	0.196273	0.606531	0.221835	0.991227	0.196273	--	2.32635	0.302916	0.704688	0.110973	1.2984	0.302916	0.606531	0.221835	0.991227	0.196273	0.704688	0.110973	1.2984	0.302916
Grabich, 2016	Adjusted rate estimate	SE: Cochrane 6.3.1 Obtaining standard errors from confidence intervals and P values: absolute (difference) measures RR: Cochrane Ch 6.1.2.1		1.06	1	1.12		41025	NR					--	--	--	--	--	--	#VALUE!	--	--	--	NR	--	--	#VALUE!	1.06	1	1.12	0.0306122
Grabich, 2017	RD (DID)	RR: Cochrane Ch 6.1.2.1		NR					-0.31	-1.7	1.08		67	--	--	--	NR	--	--	#VALUE!	--	--	0.709184	0.733447	0.182684	2.94468	0.704591					0.733447	0.182684	2.94468	0.704591
Harville, 2010	OR (adjusted)	Cochrane 15.4.4.4 Computing risk ratio from an odds ratio	ACR: PTB GBD estimate, LBW GBD estimate	0.85	0.8	0.9		46242	0.95	0.89	1.01		46242	0.165	--	--	0.871571	0.827301	0.915099	0.0223975	0.115	--	--	0.957903	0.906452	1.00834	0.0259909	0.871571	0.827301	0.915099	0.0223975	0.957903	0.906452	1.00834	0.0259909
Harville, 2023	RR	No transformation necessary		0.958	0.876	1.049		13265	1.19	1.07	1.32		14097	--	--	--	--	--	--	#VALUE!	--	--	--	--	--	--	#VALUE!	0.958	0.876	1.049	0.0441327	1.19	1.07	1.32	0.0637755
Hetherington, 2021	Adjusted DID	RR: Cochrane Ch 6.1.2.1		0	-0.02	0.02		18291	NR					--	--	--	1	0.980199	1.0202	0.0102048	--	--	--	NR	--	--	#VALUE!	1	0.980199	1.0202	0.0102048
Hochard, 2022	Percentage point increase	Cochrane 14.1.5.1 Dichotomous outcomes	Expressed as % increase in text of publication.	0.96	0.53	1.38		710310	0.56	0.22	0.9		710310	--	--	--	1.0096	1.0053	1.0138	0.00216837	--	--	--	1.0056	1.0022	1.009	0.00173469	1.0096	1.0053	1.0138	0.00216837	1.0056	1.0022	1.009	0.00173469
Liu, 2024	OR	Cochrane 15.4.4.4 Computing risk ratio from an odds ratio	ACR: Study intro	1.06	0.91	1.25		15564	NR					0.1	--	--	1.05368	0.918264	1.21951	0.0768489	--	--	--	NR	--	--	#VALUE!	1.05368	0.918264	1.21951	0.0768489
Nasir, 2018	Percent probability	Cochrane 14.1.5.1 Dichotomous outcomes	Table 3 in publication, text on Page 13 interprets Table 3 coefficient values as proportion, not percent, so transformation does not require division by 100.	NR					-0.096			SE=0.068	737	--	--	--	NR	--	--	#VALUE!	--	--	0.068	0.904	0.77072	2.54256	0.452					0.904	0.77072	2.54256	0.452
Parayiwa, 2022	aOR	Cochrane 15.4.4.4 Computing risk ratio from an odds ratio	ACR: Table 1 in study (Qld baseline)	0.99	0.87	1.12		101942	0.97	0.82	1.14		101942	0.094	--	--	0.990931	0.880763	1.10751	0.057843	0.069	--	--	0.972012	0.830312	1.12909	0.0762195	0.990931	0.880763	1.10751	0.057843	0.972012	0.830312	1.12909	0.0762195
Spurlock, 2025	RR	No transformation necessary		0.71	0.56	0.89			0.74	0.55	0.98		62978							0							0	0.71	0.56	0.89	0.0841837	0.74	0.55	0.98	0.109694
Sugawara, 2018	aOR	Cochrane 15.4.4.4 Computing risk ratio from an odds ratio	ACR: Table 2 in study	0.99	0.85	1.16		74154	1.10	0.93	1.29		74154	--	--	--	--	--	--	#VALUE!	--	--	--	--	--	--	#VALUE!	0.99	0.85	1.16	0.0790816	1.10	0.93	1.29	0.0918367
Sugg, 2023	aRR	No transformation necessary		0.85	0.46	1.59		12808	0.91	0.73	1.14		12808	0.035	--	--	0.854486	0.468861	1.55783	0.277798	0.065	--	--	0.915355	0.74304	1.12972	0.0986427	0.854486	0.468861	1.55783	0.277798	0.915355	0.74304	1.12972	0.0986427
Sun, 2020	RR	No transformation necessary		1.01	0.99	1.03		1963	NR					--	--	--	--	--	--	#VALUE!	--	--	--	NR	--	--	#VALUE!	1.01	0.99	1.03	0.0102041
Tong, 2011	aOR	Cochrane 15.4.4.4 Computing risk ratio from an odds ratio	ACR: Entire state, percentage of singleton births pre-disaster	1.08	0.98	1.2		21520	1.18	1.03	1.35		21520	0.082	--	--	1.07296	0.98161	1.18064	0.0507724	0.042	--	--	1.17115	1.0287	1.33044	0.0769741	1.07296	0.98161	1.18064	0.0507724	1.17115	1.0287	1.33044	0.0769741
Xiong, 2008	aOR	Cochrane 15.4.4.4 Computing risk ratio from an odds ratio	ACR: PTB GBD estimate, LBW GBD estimate	2.3	0.82	6.38		220	3.30	1.13	9.89		220	0.165	--	--	1.89378	0.845099	3.37977	0.646601	0.115	--	--	2.60973	1.11336	4.89035	0.963519	1.89378	0.845099	3.37977	0.646601	2.60973	1.11336	4.89035	0.963519
Yang, 2024	HR	No transformation necessary Cochrane 6.3.2 Obtaining standard errors from confidence intervals and P values: ratio measures		0.615	0.596	0.635		1338314	NA											0							0	0.615	0.596	0.635	0.00994898
Yu, 2018	Estimated logistic regression	SE: Cochrane 6.3.1 Obtaining standard errors from confidence intervals and P values: absolute (difference) measures RR: Cochrane Ch 6.1.2.1	Check Appendix Table 1 and reporting coefficients, SE is reported as zero, so used reported Z value, exponentiating both coefficient and Z value before calculating SE	0.02			SE=0, z=6.66	458820	NR					--	780.551	0.00130703	1.0202	1.01764	1.02276	0.00130703	--	--	--	NR	--	--	#VALUE!	1.0202	1.01764	1.02276	0.00130703
Supplementary Table 3. Transformations. Abbreviations: a = adjusted, ACR = assumed comparator risk, DDD = difference in difference in difference, DID = difference in difference, GBD = global burden of disease, HR = hazard ratio, OR = odds ratio,Qld = Queensland, RD = risk difference, RR = rate ratio, RRR = relative risk reduction, SE = standard error.
