# Supplementary material for: The effect of flooding on low birthweight and preterm birth: a systematic review and meta-analysis
Source: BMC Public Health. 2026 Mar 5;26:800. doi: 10.1186/s12889-026-26521-2 (PMC12961868; doi:10.1186/s12889-026-26521-2)
Supplement: Supplementary file 3 — Additional file 3: Cohen’s Kappa scores for Interrater reliability screening steps. [file 12889_2026_26521_MOESM3_ESM.csv]

	Reviewer A	Reviewer B	A Yes, B Yes	A Yes, B No	A No, B Yes	A No, B No	Total Reviewed	Proportionate Agreement	Yes Probability	No Probability	Random Agreement Probability	Cohen's Kappa
Title and abstract screening
	AM	MJ	11	5	6	2508	2530	0.99565	0.00004	0.987	0.98704	0.66448
	AM	EL	14	4	19	468	505	0.95446	0.00233	0.90134	0.90367	0.52721
	EL	MJ	10	2	2	127	141	0.97163	0.00724	0.83703	0.84427	0.81783
Full text screening
	JG	MJ	4	0	3	11	18	0.83333	0.08642	0.47531	0.56173	0.61972
	AM	MJ	9	8	2	16	35	0.71429	0.15265	0.35265	0.50531	0.42244
	EL	MJ	1	1	1	7	10	0.8	0.04	0.64	0.68	0.375
	AM	EL	8	0	0	9	17	1	0.22145	0.28028	0.50173	1
	EL	JG	2	0	0	0	2	1	1	0	1	NaN
