# Supplementary material for: The effect of flooding on low birthweight and preterm birth: a systematic review and meta-analysis
Source: BMC Public Health. 2026 Mar 5;26:800. doi: 10.1186/s12889-026-26521-2 (PMC12961868; doi:10.1186/s12889-026-26521-2)
Supplement: Supplementary file 4 — Additional file 4: R Code. Description of data: R code used for meta-analyses. [file 12889_2026_26521_MOESM4_ESM.txt]

#Install and load packages
install.packages("meta")
install.packages("metafor")
library(meta)
library(metafor)
library(dplyr)
library(tidyverse)
library(readxl)

#Load PTB/LBW data from Excel
data<-read_xlsx("PTBLBW_EL0617.xlsx",sheet = "Exposure Summary")

#Convert columns to numeric
data$`FINAL PTB RR` <- as.numeric(data$`FINAL PTB RR`)
data$`FINAL PTB Lower CI` <- as.numeric(data$`FINAL PTB Lower CI`)
data$`FINAL PTB Upper CI` <- as.numeric(data$`FINAL PTB Upper CI`)
data$`FINAL LBW RR` <- as.numeric(data$`FINAL LBW RR`)
data$`FINAL LBW Lower CI` <- as.numeric(data$`FINAL LBW Lower CI`)
data$`FINAL LBW Upper CI` <- as.numeric(data$`FINAL LBW Upper CI`)

#Calculate log RRs and standard errors
data$logPTB <- log(data$`FINAL PTB RR`)
data$selogPTB <- (log(data$`FINAL PTB Upper CI`) - log(data$`FINAL PTB Lower CI`)) /(2 * 1.96)

data$logLBW<-log(data$`FINAL LBW RR`)
data$selogLBW <- (log(data$`FINAL LBW Upper CI`) - log(data$`FINAL LBW Lower CI`)) / (2 * 1.96)


#check SE calculation
data$altlogsePTB <- (log(data$`FINAL PTB Upper CI`) - log(data$`FINAL PTB RR`)) /1.959964
data$calcupper95CI <- exp((data$logPTB) + (1.959964*(data$logsePTB)))

#Remove NAs
PTB <- data[!is.na(data$logPTB),]
LBW <- data[!is.na(data$logLBW),]

#Conduct meta-analysis for PTB
PTBmeta_overall <- metagen(logPTB, selogPTB, studlab = `Study ID`, data = PTB, 
                           sm = "RR", random = TRUE, 
                           method.tau = "DL", method.random.ci = FALSE)

#View results
summary(PTBmeta_overall)

#Visualize
forest(PTBmeta_overall, common = FALSE)
funnel(PTBmeta_overall)
metabias(PTBmeta_overall, k.min=6)


#Conduct meta-analysis for LBW
LBWmeta_overall <- metagen(logLBW, selogLBW, studlab = `Study ID`, data = LBW, 
                           sm = "RR", random = TRUE, 
                           method.tau = "DL", method.random.ci = FALSE)
#View results
summary(LBWmeta_overall)

#Visualize
forest(LBWmeta_overall, common = FALSE)
funnel(LBWmeta_overall)
metabias(LBWmeta_overall, k.min=6)


#Filter by 'Good' quality studies
PTB_good <- filter(PTB, trimws(`Quality Rating`) == "Good")
LBW_good <- filter(LBW, trimws(`Quality Rating`) == "Good")

#Conduct meta-analysis for PTB with Good Quality filter
PTBmeta_good <- metagen(logPTB, selogPTB, studlab = `Study ID`, data = PTB_good, 
                           sm = "RR", random = TRUE, 
                           method.tau = "DL", method.random.ci = FALSE)
#View results
summary(PTBmeta_good)

#Visualize
forest(PTBmeta_good, common = FALSE)
funnel(PTBmeta_good)
metabias(PTBmeta_good, k.min=6)

#Conduct meta-analysis for PTB with Good Quality filter, removing outlier (Chacon) for sensitivity
PTBmeta_good_sens <- PTB_good[-2,]
PTBmeta_good_sens <- metagen(logPTB, selogPTB, studlab = `Study ID`, data = PTBmeta_good_sens, 
                        sm = "RR", random = TRUE, 
                        method.tau = "DL", method.random.ci = FALSE)
#View results
summary(PTBmeta_good_sens)

#Visualize
forest(PTBmeta_good_sens, common = FALSE)
funnel(PTBmeta_good_sens)
metabias(PTBmeta_good_sens, k.min=6)

#Conduct meta-analysis for LBW with Good Quality filter
LBWmeta_good <- metagen(logLBW, selogLBW, studlab = `Study ID`, data = LBW_good, 
                           sm = "RR", random = TRUE, 
                           method.tau = "DL", method.random.ci = FALSE)
#View results
summary(LBWmeta_good)

#Visualize
forest(LBWmeta_good, common = FALSE)
funnel(LBWmeta_good)
metabias(LBWmeta_good, k.min=6)


#Filter by Exposure: Tropical Cyclone (TC) vs Flood/Other
PTB$Exposure <-PTB$Exposure...55
LBW$Exposure <-LBW$Exposure...55

PTB_TC <- filter(PTB, grepl("TC", trimws(Exposure)))
LBW_TC <- filter(LBW, grepl("TC", trimws(Exposure)))

#Conduct meta-analysis for PTB with TC Exposure filter
PTBmeta_TC <- metagen(logPTB, selogPTB, studlab = `Study ID`, data = PTB_TC, 
                      sm = "RR", random = TRUE, 
                      method.tau = "DL", method.random.ci = FALSE)

#View results
summary(PTBmeta_TC)

#Visualize
forest(PTBmeta_TC, common = FALSE)
funnel(PTBmeta_TC)
metabias(PTBmeta_TC, k.min=6)

#Conduct meta-analysis for LBW with TC Exposure filter
LBWmeta_TC <- metagen(logLBW, selogLBW, studlab = `Study ID`, data = LBW_TC, 
                      sm = "RR", random = TRUE, 
                      method.tau = "DL", method.random.ci = FALSE)

#View results
summary(LBWmeta_TC)

#Visualize
forest(LBWmeta_TC, common = FALSE)
funnel(LBWmeta_TC)
metabias(LBWmeta_TC, k.min=6)

#Filter by Event Year (Recent > 2005, Early <= 2005)
PTB_recent <- PTB %>%
  filter(as.numeric(`Event Year (Start)`) > 2005)
PTB_early <- PTB %>%
  filter(as.numeric(`Event Year (Start)`) <= 2005)

LBW_recent <- LBW %>%
  filter(as.numeric(`Event Year (Start)`) > 2005)
LBW_early <- LBW %>%
  filter(as.numeric(`Event Year (Start)`) <= 2005)


#Conduct meta-analysis for PTB with Recent Year filter
PTBmeta_recent <- metagen(logPTB, selogPTB, studlab = `Study ID`, data = PTB_recent, 
                        sm = "RR", random = TRUE, 
                        method.tau = "DL", method.random.ci = FALSE)

#View results
summary(PTBmeta_recent)

#Visualize
forest(PTBmeta_recent, common = FALSE)
funnel(PTBmeta_recent)
metabias(PTBmeta_recent,k.min=6)

#Conduct meta-analysis for PTB with Recent Year filter, removing Chacon
PTBmeta_recent_sens <-PTB_recent[-1,]
PTBmeta_recent_sens <- metagen(logPTB, selogPTB, studlab = `Study ID`, data = PTBmeta_recent_sens, 
                          sm = "RR", random = TRUE, 
                          method.tau = "DL", method.random.ci = FALSE)

#View results
summary(PTBmeta_recent_sens)

#Visualize
forest(PTBmeta_recent_sens, common = FALSE)
funnel(PTBmeta_recent_sens)
metabias(PTBmeta_recent_sens,k.min=6)

#Conduct meta-analysis for PTB with Early Year filter
PTBmeta_early <- metagen(logPTB, selogPTB, studlab = `Study ID`, data = PTB_early, 
                        sm = "RR", random = TRUE, 
                        method.tau = "DL", method.random.ci = FALSE)

#View results
summary(PTBmeta_early)

#Visualize
forest(PTBmeta_early, common = FALSE)
funnel(PTBmeta_early)
metabias(PTBmeta_early, k.min=6)


#Conduct meta-analysis for LBW with Recent Year filter
LBWmeta_recent <- metagen(logLBW, selogLBW, studlab = `Study ID`, data = LBW_recent, 
                      sm = "RR", random = TRUE, 
                      method.tau = "DL", method.random.ci = FALSE)

#View results
summary(LBWmeta_recent)

#Visualize
forest(LBWmeta_recent, common = FALSE)
funnel(LBWmeta_recent)
metabias(LBWmeta_recent, k.min=6)


#Conduct meta-analysis for LBW with Early Year filter
LBWmeta_early <- metagen(logLBW, selogLBW, studlab = `Study ID`, data = LBW_early, 
                             sm = "RR", random = TRUE, 
                             method.tau = "DL", method.random.ci = FALSE)

#View results
summary(LBWmeta_early)

#Visualize
forest(LBWmeta_early, common = FALSE)
funnel(LBWmeta_early)
metabias(LBWmeta_early, k.min=6)


#Filter for PTB by Good Quality & TC Exposure
PTB_good_TC <- PTB %>%
  filter(trimws(`Quality Rating`) == "Good" & grepl("TC", `Exposure...55`))

#Conduct meta-analysis with filters
PTBmeta_good_TC <- metagen(logPTB, selogPTB, studlab = `Study ID`, data = PTB_good_TC, 
                      sm = "RR", random = TRUE, 
                      method.tau = "DL", method.random.ci = FALSE)

#View results
summary(PTBmeta_good_TC)

#Visualize
forest(PTBmeta_good_TC, common = FALSE)
funnel(PTBmeta_good_TC)
metabias(PTBmeta_good_TC, k.min=6)


#Filter for LBW by Good Quality & TC Exposure
LBW_good_TC <- LBW %>%
  filter(trimws(`Quality Rating`) == "Good" & grepl("TC", `Exposure...55`))

#Conduct meta-analysis with filters
LBWmeta_good_TC <- metagen(logLBW, selogLBW, studlab = `Study ID`, data = LBW_good_TC, 
                      sm = "RR", random = TRUE, 
                      method.tau = "DL", method.random.ci = FALSE)

#View the results
summary(LBWmeta_good_TC)

#Visualize
forest(LBWmeta_good_TC, common = FALSE)
funnel(LBWmeta_good_TC)
metabias(LBWmeta_good_TC, k.min=6)


#Filter for PTB by Good Quality & Recent Year
PTB_good_recent <- PTB %>%
  filter(trimws(`Quality Rating`) == "Good" & as.numeric(`Event Year (Start)`) > 2005)

#Conduct meta-analysis with filters
PTBmeta_good_recent <- metagen(logPTB, selogPTB, studlab = `Study ID`, data = PTB_good_recent, 
                          sm = "RR", random = TRUE, 
                          method.tau = "DL", method.random.ci = FALSE)

#View the results
summary(PTBmeta_good_recent)

#Visualize
forest(PTBmeta_good_recent, common = FALSE)
funnel(PTBmeta_good_recent)
metabias(PTBmeta_good_recent, k.min=6)

#Conduct meta-analysis for PTB with Good Quality & Recent Year filter, removing Chacon
PTB_good_recent_sens <-PTB_good_recent[-1,]
PTBmeta_good_recent_sens <- metagen(logPTB, selogPTB, studlab = `Study ID`, data = PTB_good_recent_sens, 
                           sm = "RR", random = TRUE, 
                           method.tau = "DL", method.random.ci = FALSE)

#View results
summary(PTBmeta_good_recent_sens)

#Visualize
forest(PTBmeta_good_recent_sens, common = FALSE)
funnel(PTBmeta_good_recent_sens)
metabias(PTBmeta_good_recent_sens,k.min=5)

#Filter for PTB by Good Quality & Early Year
PTB_good_early <- PTB %>%
  filter(trimws(`Quality Rating`) == "Good" & as.numeric(`Event Year (Start)`) <= 2005)

#Conduct meta-analysis with filters
PTBmeta_good_early <- metagen(logPTB, selogPTB, studlab = `Study ID`, data = PTB_good_early, 
                              sm = "RR", random = TRUE, 
                              method.tau = "DL", method.random.ci = FALSE)

#View the results
summary(PTBmeta_good_early)

#Visualize
forest(PTBmeta_good_early, common = FALSE)
funnel(PTBmeta_good_early)
metabias(PTBmeta_good_early, k.min=6)


#Filter for LBW by Good Quality & Recent Year
LBW_good_recent <- LBW %>%
  filter(trimws(`Quality Rating`) == "Good" & as.numeric(`Event Year (Start)`) > 2005)

#Conduct meta-analysis with filters
LBWmeta_good_recent <- metagen(logLBW, selogLBW, studlab = `Study ID`, data = LBW_good_recent, 
                               sm = "RR", random = TRUE, 
                               method.tau = "DL", method.random.ci = FALSE)

#View the results
summary(LBWmeta_good_recent)

#Visualize
forest(LBWmeta_good_recent, common = FALSE)
funnel(LBWmeta_good_recent)
metabias(LBWmeta_good_recent, k.min=6)


#Filter for LBW by Good Quality & Early Year
LBW_good_early <- LBW %>%
  filter(trimws(`Quality Rating`) == "Good" & as.numeric(`Event Year (Start)`) <= 2005)

#Conduct meta-analysis with filters
LBWmeta_good_early <- metagen(logLBW, selogLBW, studlab = `Study ID`, data = LBW_good_early, 
                              sm = "RR", random = TRUE, 
                              method.tau = "DL", method.random.ci = FALSE)

#View the results
summary(LBWmeta_good_early)

#Visualize
forest(LBWmeta_good_early, common = FALSE)
funnel(LBWmeta_good_early)
metabias(LBWmeta_good_early, k.min=5)
